# Supplementary material for: A taxonomic revision of the south-eastern dragon lizards of the Smaug warreni (Boulenger) species complex in southern Africa, with the description of a new species (Squamata: Cordylidae)
Source: PeerJ. 2020 Mar 25;8:e8526. doi: 10.7717/peerj.8526 (PMC7102504; doi:10.7717/peerj.8526)
Supplement: Supplemental Information 1 [file peerj-08-8526-s001.xlsx]

## Sheet: Sheet1
Genus	species	Accession number	element	Voxel resolution (mm)	Voltage (kV)	Current (mA)	Power (W)	Detector capture time	filter	number of projections	frame averaging	Morphosource DOI
Smaug	barbertonensis	NMB R9196	head	0.0597701	130	150	19.5	0.332453	none	1000	3	doi:10.17602/M2/M84225
Smaug	barbertonensis	NMB R9196	body	0.100351	130	150	19.5	0.332453	none	1000	3	doi:10.17602/M2/M84226
Smaug	swazicus	NMB R9201	body	0.0897429	130	150	19.5	0.332453	none	1000	3	doi:10.17602/M2/M84227
Smaug	swazicus	NMB R9201	head	0.0444063	130	150	19.5	0.200098	none	1000	3	doi:10.17602/M2/M84228
Smaug	swazicus	AMNH-R-173382	head	0.0521389	150	160	24	1	0.1 mm Cu	1500	3	doi:10.17602/M2/M84229
Smaug	swazicus	AMNH-R-173382	body	0.0842827	150	140	21	1	none	1500	3	doi:10.17602/M2/M84230
Smaug	warreni	NMB R9292	head	0.0350707	130	120	15.6	0.332453	none	1000	3	doi:10.17602/M2/M84231
Smaug	warreni	NMB R9292	body	0.0767936	130	120	15.6	0.332453	none	1000	3	doi:10.17602/M2/M84232
Smaug	warreni	AMNH-R-173381	head	0.0366343	150	160	24	1	0.1 mm Cu	1000	3	doi:10.17602/M2/M84234
Smaug	warreni	AMNH-R-173381	body	0.0626825	150	50	7.5	1	0.1 mm Cu	1000	3	doi:10.17602/M2/M84235
