# Supplementary material for: A taxonomic revision of the south-eastern dragon lizards of the Smaug warreni (Boulenger) species complex in southern Africa, with the description of a new species (Squamata: Cordylidae)
Source: PeerJ. 2020 Mar 25;8:e8526. doi: 10.7717/peerj.8526 (PMC7102504; doi:10.7717/peerj.8526)
Supplement: Supplemental Information 2 [file peerj-08-8526-s002.xlsx]

## Sheet: Sheet1
Smaug	Field No.	MUSEUM	NUMBER	LOCALITY	PROVINCE	COUNTRY	LOCUS CODE	SEX	SVL (mm)	TAIL (mm)	TOTAL (mm)	HEAD WIDTH (mm)	HEAD LENGTH (mm)	HEAD DEPTH (mm)	SUPRAOCULARS	SUPRACILIARIES	SUBOCULARS	SUPRALABIALS	INFRALABIALS	SUBLABIALS	OCCIPITALS	GULARS	DORSALS/TRANSVERSE	DORSALS/LONGITUDINAL	VENTRALS/TRANSVERSE	VENTRALS/LONGITUDINAL	FEMORAL PORES	GENERATION GLANDS	LAMELLAE 4TH TOE
																left/right	left/right	left/right	left/right	left/right							left/right	left/right	left/right
warreni	J6365	TM	78967	The Hippos 192 JU	Mpumalanga	South Africa	2531BD	F	124.32	131.34		25.9	33.89	14.75	4	3 4	4	4 5	6	5	7	27	33	22	26	14	11 10	0 0	19
warreni	N7373	TM	78970	Bhokweni	Kwazulu Natal	South Africa	2732AC	M	119.97	165.7	285.67	27.93	35.08	15.07	4	5	5	3 4	6	5	6	25	35	22	25	14	11 11	22 24	16
warreni	N7372	TM	78972	Bhokweni	Kwazulu Natal	South Africa	2732AC	F	104.96	149.01	253.97	23.41	30.11	12.1	4	4	5	4	6 7	5	6	28	35	22	27	14	8 8	0 0	16
warreni	N7374	TM	78971	Bhokweni	Kwazulu Natal	South Africa	2732AC	F	105.68			23.93	30.3	11.41	4	5	4	4	6	5	6	28	36	24	27	14	8 8	0 0	16
warreni	J6450	TM	78964	Mananga	Mpumalanga	South Africa	2531DD	F	117.82			25.33	32.99	12.31	4	4	4	4	6	5	7		35	27	24	14	10 10	0 0	17
warreni	J6466	TM	78966	Duikerhoek 489 JU	Mpumalanga	South Africa	2531DB	F	118.89			26.13	31.61	14.64	4	4	4	4 3	6	5	7		34	24	26	14	9 10	0 0	18
warreni	J6453	TM	78961	Mananga	Mpumalanga	South Africa	2531DD	F	100.64			21.7	28.47	11.61	4	4	4	4	6	5	6	27	32	23	27	14	10 9	0 0	20
warreni	J6365	TM	78968	The Hippos 192 JU	Mpumalanga	South Africa	2531BD	M	116.69	154.95	271.64	27.17	34.22	13.4	4	4	4	4	6	5	7	25	33	24	25	14	8 7	13 16	18
warreni	N7375	TM	78969	Bhokweni	Kwazulu Natal	South Africa	2732AC	M	123.66	161.54	285.2	27.53	36.35	14.64	4	6 5	5	4	6	5	6	29	36	26	27	12	12 12	28 32	16
warreni	J6449	TM	78963	Mananga	Mpumalanga	South Africa	2531DD	M	127.27			29.33	37.49	14.96	4	4	4	4	6	5	6	26	31	22	25	14	11 12	24 25	17
warreni	N8851	TM	78962	Mananga	Mpumalanga	South Africa	2531DD	M	105.26			23.34	29.87	12.65	4	4	4	4	6	5	7	29	35	24	26	14	9 10	18 20	18
warreni	J6953	TM	78973	Halfkroonspruit, KNP	Mpumalanga	South Africa	2531BD	M	86.22			19.8	26.62	10.62	4	4	4	4	6 7	5	6	27	33	22	25	14	10 10	17 18	18
warreni		TM	15319	Ingwavuma	Kwazulu Natal	South Africa	2732AA	F	107			24.89	31.14	13.5	4	5 4	4	4	6	5	6	27	35	22	26	14	9 11	0 0	16
warreni		TM	15320	Ingwavuma	Kwazulu Natal	South Africa	2732AA	F	117.18			25.06	31.47	13.84	4	4	4	4	7	5	6	27	36	24	26	14	10 11	0 0	16
warreni		TM	2808	Ubombo	Kwazulu Natal	South Africa	2732CA	F	107.34	114	221.34	23.65	31.08	13.79	4	5	5	4	6	5	6	27	35	24	26	12	9 10	0 0	16
warreni		TM	582	Ubombo	Kwazulu Natal	South Africa	2732CA	F	89.45	123	212.45	20.47	26.46	10.86	4	4	5	4	5	5	6	26	36	25	26	14	13 10	0 0	18
warreni		TM	13639	Ubombo	Kwazulu Natal	South Africa	2732CA	M	112.38			25.66	33.7	13.21	4	4 6	5 4	4	6	5	6	29	35	24	27	14	? 12		16
warreni		TM	13641	Ubombo	Kwazulu Natal	South Africa	2732CA	F	124.17			25.53	32.57	14.47	4	4	4	4	6	5	6	23	37	25	25	14	10 10	0 0	15
warreni		TM	13640	Ubombo	Kwazulu Natal	South Africa	2732CA	F	130.43			26.86	33.79	14.71	4	5 4	4 5	4	6	5	6	26	39	28	27	14	13 13	0 0	16
warreni		TM	50660	Tshaneni		Swaziland	2531DD	F	66.67	95.23	161.73	14.86	19.4	7.63	4	4	4	4	6	5	7	30	37	24	27	14	12 13		19
warreni		TM	50661	Tshaneni		Swaziland	2531DD	J	46.4	58.33	104.73	9.22	15.22	5.45	4	4	4	4	6	5	7	26	38	24	27	14		0 0	18
warreni		TM	53869	Lomahasha		Swaziland	2531DD	F	141.14			29.36	36.12	15.13	4	4	4	4	6	5	6	24	38	22	26	14	11 11	0 0	16
warreni		TM	47449	S of Siteki		Swaziland		F	135.89			27.85	35.44	13.54	4	4 5	4	4	5 6	5	7	23	34	22	27	14	11 10	0 0	16
warreni		TM	50130	Lomahasha		Swaziland	2531DD	F	136.3			27.63	35.06	14.3	4	4	4	4	6 7	5	7	28	41	25	26	14	11 10	0 0	18
warreni		TM	50131	Lomahasha		Swaziland	2531DD	M	125.46			30.33	36.93	14.47	4	4	4 5	3 4	6	5	6	25	35	22	27	14	12 10	28 27	17
warreni		TM	70960	Lubombo foothills, 6 km E of Big Bend		Swaziland	2632CC	F	113.36	160	173.36	23	31.73	11.1	4	4	5	4	6	5	6	27	37	24	26	14	9 9	0 0	17
warreni		TM	63567	Lomahasha		Swaziland	2531DD	F	132.96	101		27.52	35.14	16.59	4	4	4	4	6	5	7	24	38	23	26	14	10 ?	0 0	15
warreni		TM	70961	Lubombo foothills, 6 km E of Big Bend		Swaziland	2632CC	F	130.97	159		25.44	33.78	14.35	4	4	5	4	7 6	5	6	25	36	23	26	14	11 13	0 0	17
warreni	MBUR 1136	NMB	10878	Manyiseni region, near Mayaluka	Kwazulu Natal	South Africa	2632CC	F	111.19			23.61	29.49	11.25	4	4	4	4	6	5	6	28	33	24	27	14	12 10	0 0	18
warreni		NMB	9197	Mananga Mtn, 2 km SSW of Nsizwane	Mpumalanga	South Africa	2531DD	J	44.67			8.83	14.33	4.63	4	4	4	4	6	5	7	27	32	23	24	14	0	0 0	17
warreni		NMB	9198	Mananga Mtn, 2 km SSW of Nsizwane	Mpumalanga	South Africa	2531DD	J	41.41			9.23	14.07	4.52	4	4	4	4 3	7 6	5	7	28	34	25	23	14	0	0 0	16
warreni		NMB	9199	Mananga Mtn, 2 km SSW of Nsizwane	Mpumalanga	South Africa	2531DD	J	43.82			9.11	14.41	4.88	4	4	4	4	6	5	7	26	35	22	26	13	0	0 0	16
warreni		NMB	9200	Mananga Mtn, 2 km SSW of Nsizwane	Mpumalanga	South Africa	2531DD	J	41.47			9.25	14.55	5.12	4	4	4 5	4	6	5	7	29	34	23	27	14	0	0 0	15
warreni		NMB	9292	Mananga Mtn, 2 km SSW of Nsizwane	Mpumalanga	South Africa	2531DD	F	128.91	182	310.91	25.91	33.24	13.21	4	4	4	4	6	5	6	29	38	24	27	14	10 9	0 0	16
warreni	MBUR 1138	NMB	10912	Manyiseni region, near Mayaluka	Kwazulu Natal	South Africa	2632CC	F	131.7			27.29	35.08	13.65	4	3 4	4	4	7 6	5	6	26	32	22	26	14	10 11	0 0	16
warreni	MBUR 1217	NMB	10898	Manyiseni region, near Mabona	Kwazulu Natal	South Africa	2632CC	M	127.24			29.62	35.63	12.82	4	4	4 5	4	6	5	7	28	34	24	26	14	dam 12	dam 30	18
warreni	MBUR 1137	NMB	10911	Manyiseni region, near Mayaluka	Kwazulu Natal	South Africa	2632CC	M	109.45				30.54	11.33	4	4	3 4	4	6	5	7	25	35	24	25	14	12 13	38 dam	18
warreni	MBUR 1158	NMB	10913	Manyiseni region, near Mayaluka	Kwazulu Natal	South Africa	2632CC	M	121.37			29.24	35.57	15.8	4	4	4	4	6	5	6	27	34	24	25	14	10 11	25 25	16
warreni	MBUR 1113	NMB	10910	Manyiseni region, near Mayaluka	Kwazulu Natal	South Africa	2632CC	F	115.3			26.18	31.44	10.7	4	4 5	5	4	6	5	6	32	35	24	25	14	10 10	0 0	16
barbertonensis	J6970	TM	73292	Khandizwe	Mpumalanga	South Africa	2531AD	M	127.58	97.4		32.24	37.65	15.6	4	4	4	4	6	5	6	25	30	23	25	14	10 9	26 22	18
barbertonensis	N7758	TM	73284	Barberton dorpgebied	Mpumalanga	South Africa	2531CC	F	116.36	115.42		26.18	31.19	13.15	4	4	4	4	6	5	8	30	33	22	28	14	10 10	0 0	19
barbertonensis	N7749	TM	73281	Barberton dorpgebied	Mpumalanga	South Africa	2531CC	F	121.41			27.14	32.02	14.74	4	4	5 6	3 4	5 7	5	6	29	30	20	25	14	11 8	0 0	19
barbertonensis	J6971	TM	73293	Khandizwe	Mpumalanga	South Africa	2531AD	M	123.77	65.82		29.95	35.65	16.39	4	5 4	4 5	4	5	5	6	26	29	22	26	14	9 8	21 25	16
barbertonensis	N7754	TM	73283	Barberton dorpgebied	Mpumalanga	South Africa	2531CC	F	119.18	157.59	276.77	26.62	31.9	13.49	4	4	5	4	6	5	6	29	33	22	27	16	9 8	0 0	19
barbertonensis	N7780	TM	73288	Broedershoek	Mpumalanga	South Africa	2531AC	F	136.48			29.38	35.99	15.81	4	4	5	3 4	6	5	6	28	30	23	26	14	11 10	0 0	18
barbertonensis	N7769	TM	73286	Broedershoek	Mpumalanga	South Africa	2531AC		64.76			14.9	19.9	7.67	4	4 5	4	4	5 6	5	6	26	30	20	26	14	10 9	0 0	18
barbertonensis		TM	51066	Karino - White River	Mpumalanga	South Africa	2531AC	M	134			33.67	36.59	14.69	4	4	4	4	6	5	6	26	32	24	28	14	11 9	dam 30	18
barbertonensis		TM	44873	5 Km S of Nelspruit	Mpumalanga	South Africa	2530DB	F	131.42	159.36	290.78	28.59	35.55	14.65	4	4	4	4 5	6	5	6	31	30	24	27	14	11 10	0 0	18
barbertonensis		TM	55789	Van Riebeck Park,Nelspruit	Mpumalanga	South Africa	2530BD	M	131.51	97.87		32.09	38.29	16.76	4	4	5 4	4	6	5	6	26	28	22	26	14	11 9	29 27	18
barbertonensis		TM	55788	Van Riebeck Park,Nelspruit	Mpumalanga	South Africa	2530BD	F	136.34	123.84		28.43	34.29	14.16	4	4	5 6	4	6	5	6	31	28	24	27	14	10 10	0 0	18
barbertonensis		TM	55787	Friedenheim 282 JT	Mpumalanga	South Africa	2530BD	M	111.04			25.03	30.02	13.58	4	4	4 5	4	6 7	5	6	30	31	20	26	14	11 9	29 29	18
barbertonensis		TM	4468	Barberton	Mpumalanga	South Africa	2531CC	F	139.88			30.15	35.98	16.92	4	4	4	4	5	5	7	27	31	22	27	14	11 12	0 0	17
barbertonensis		TM	4471	Barberton	Mpumalanga	South Africa	2531CC	F	113.26			27.34	32.12	15.03	4	4	4 5	4 3	6	5	6	28	30	23	25	14	11 11	0 0	17
barbertonensis		TM	4274	Barberton	Mpumalanga	South Africa	2531CC	F	84.69			20.55	24.7	10.86	4	4	5 4	4	6	5	6	27	30	23	26	14	10 10	0 0	18
barbertonensis		TM	4275	Barberton	Mpumalanga	South Africa	2531CC	J	46.28			13.48	18.31	7.43	4	4	4	4	6	5	6	26	32	20	27	14	9 11	0 0	19
barbertonensis		TM	26643	Nelspruit, 14 km W of	Mpumalanga	South Africa	2530BD	J	66.48	86.54		15.91	20.7	8.58	4	4	5 6	4 5	6	5	6	28	30	21	26	14	10 11	18 22	16
barbertonensis		TM	4469	Barberton	Mpumalanga	South Africa	2531CC	F		162		28.22	35.2	16.73	4	4	4	4	5	5	6	27	31	22	27	14	10 10		18
barbertonensis	Holotype	TM	4273	Barberton	Mpumalanga	South Africa	2531CC	F	133.96	175	308.96	30.74	36.12	15.95	4	4	5 6	4	6	5	6	27	32	21	27	14	10 12	0 0	18
barbertonensis		NMB	9191	Barberton Army Base	Mpumalanga	South Africa	2531CC	M	121.03	148.15	269.18	31.16	36.13	16.25	4	4	5	4	5 6	5	6	24	29	20	26	14	10 10	36 35	17
barbertonensis		NMB	9192	Barberton Army Base	Mpumalanga	South Africa	2531CC	F	109.61	135.45	245.06	25.79	30	11.46	4	4	6 5	4	6	6	6	27	31	24	26	14	10 10	0 0	19
barbertonensis		NMB	9193	Barberton Army Base	Mpumalanga	South Africa	2531CC	M	71.98			20.69	25.63	10.7	4	4	4 5	4	6	5	6	20	29	20	26	14	10 9	20 21	15
barbertonensis		NMB	9196	Barberton Army Base	Mpumalanga	South Africa	2531CC	F	125.54			28.39	33.96	16.38	4	4	4 3	4	6	5	6	28	34	21	26	14	9 9	0 0	19
barbertonensis		TM	73287	Broedershoek	Mpumalanga	South Africa	2531AC	M	129.03	182.81	311.84	31.23	37.92	16.8	4	4	5	4	6	5	6	29	31	20	26	14	dam 10	dam 22	17
barbertonensis		TM	4472	Barberton	Mpumalanga	South Africa	2531CC	M	114.19			27.49	32.05	14.99	4	4	5 4	4	5 6	5	7	23	30	20	28	14	10 9	16 21	17
barbertonensis		TM	73282	Barberton Dorpsgebied	Mpumalanga	South Africa	2531CC	M	111.66	147.33	258.99	26.45	30.85	14.16	4	4 5	5 4	4	5	5	6	25	30	21	27	14	8 10	21 25	17
swazicus	N7265	TM	73285	Zwartkloof 60HU	Kwazulu Natal	South Africa	2731BC	M	130.67	185.11	315.78	30.73	38.27	15.8	4	4	4	4	6	5	6	25	33	24	27	12	11 11	23 23	18
swazicus	N7360	TM	73291	Godlwayo	Kwazulu Natal	South Africa	2731AD	F	128.51			27.54	36.14	14.02	4	4	4	4	6	5	6	24	32	22	27	12	dam 13	0 0	18
swazicus	N8884	TM	73290	Nzulase	Mpumalanga	South Africa	2531DC	F	140.11	116.4		30.97	37.49	17.86		4		4	6	5	6		37	24	27	14	0 0		19
swazicus	N7358	TM	73294	Godlwayo	Kwazulu Natal	South Africa	2731AD	M	97.94	134.96	232.9	22.86	29.02	12.36	4	4 3	5	4	6	5	6	27	32	23	27	14	12 12	19 21	18
swazicus		TM	16828	Between Hluti & Goedgegun		Swaziland		M	128.57	151.51		31.59	39.39	17.34	4	4	5	5	6	5	6	24	37	23	25	14	11 13	29 29	18
swazicus		TM	16827	Between Hluti & Goedgegun		Swaziland		F	132.72	179	311.72	29.71	35.43	16.85	4	4	4	4	6	4 5	6	26	36	22	27	14	12 13	0 0	17
swazicus		TM	16829	Between Hluti & Goedgegun		Swaziland		F	142.62				39.14		4	4	5	4	6	5	6	25	36	24	26	14	11 10	0 0	19
swazicus		TM	51670	Itala N.R., Ngotshe Distr.,	Kwazulu Natal	South Africa	2731CB	F	89.38			21.97	29.08	10.58	4	4	4	4	6	5	6	28	31	21	27	14	12 10	0 0	18
swazicus		TM	78921	Nkomati Valley		Swaziland	2631AA	M	65.76			14.07	19.33	8.14	4	4	5	4	6	5	6	24	32	23	25	14	11 11	12 12	17 18
swazicus		TM	78931	Nkomati Gorge, Malolotja N.R.		Swaziland	2631AA	M	70.14			16.3	21	8	4	4	4	4	6	5	7	25	35	21	26	14	12 12		18 17
swazicus		TM	16798	Between Hluti & Goedgegun		Swaziland		F	77.88			18.21	23.55	10.38	4	4	4 5	4	6	5	6	29	38	22	26	14	11 13	0 0	18
swazicus		TM	42531	Mbutini Hills, 23 km N of Sipofaneni		Swaziland	2631DA	F	102.77			23.71	29.23	12.25	4	5 4	5	4	6	5	6	28	37	22	25	14	10 10	0 0	17
swazicus		TM	51376	15 km NW of Gilgal on route to Manzini		Swaziland	2631DA	M	129.6			29.6	36.37	17.71	4	4	4	4	6	5	6	26	36	26	26	12	dam 11	dam 24	18
swazicus		TM	78918	Nkomati Gorge, Malolotja N.R.		Swaziland	2631AA	F	143.8	161	204.8	29.14	37.23	15.97	4	4	4	4	6	5	6	25	34	21	28	14	10 10	0 0	18
swazicus		TM	83000	1 km NW of Maguga Dam		Swaziland	2631AA	M	129.35	150	279.35	27.99	34.86	14.85	4	4	4	4	6	5	6	28	34	22	23	14	10 10	10 9	16
swazicus		TM	83532	5 km SE of Bhunya		Swaziland	2631CA	F	132.08			28.55	35.11	15.08	4	4 5	5 4		6	5	6	27	41	25	29	14	11 10	0 0	18
swazicus		TM	83002	1 km NW of Maguga Dam		Swaziland	2631AA	M	123								4 5				7		33	21		14	12 11		16
swazicus	N 7361	TM	73290	Godlwayo	Mpumalanga	South Africa	2731AD	F	123.93			28.17	34.53	12.49	4	4	5 4	4	6	5	6	28	33	22	26	14	13 11	0 0	18
swazicus		NMB	9195	Komati View Point		Swaziland	2631AA	M	145.01			34.36	41.96	18.71	4	4	5	4	6	5	6	25	35	25	27	14	12 11	33 dam	18 17
swazicus		NMB	9194	Komati View Point		Swaziland	2631AA	M	139.95	202	341.95	33.51	40.53	17.92	4	4	5	4	6	5	6	22	34	22	26	12	11 12	26 35	17 17
swazicus		NMB	9202	Maguga Dam		Swaziland	2631AB	M	141.23	140		32.73	40.11	16.61	4	5 4	4	4	6	5	6	24	34	22	27	14	12 11	15 19	17 18
swazicus		NMB	9201	Maguga Dam		Swaziland	2631AB	M	138.76	187	325.76	31.15	40.19	16.19	4	4	5	4	6	5	6	23	34	20	26	14	10 11	21 25	16
